# Supplementary material for: MetaProx: the database of metagenomic proximons
Source: Database (Oxford). 2014 Oct 4;2014:bau097. doi: 10.1093/database/bau097 (PMC4186327; doi:10.1093/database/bau097)
Supplement: Supplementary Data [file supp_bau097_Supplementary.xlsx]

## Sheet: Info
This workbook contains data and statistics used to determine the search rate of the MetaProx search tool.
Hardware
Processor:	Corei3-330M
RAM:	4GB
Internet Connection:	Qualcomm Atheros AR5B93 Wireless Network Adapter
Operating System
Microsoft:	Windows 8
Java Virtual Machine
Java Version:	Build 1.7.0_60-b19
Initial heap:	62,390,272 bytes
Free memory:	57,746,192 bytes
Procedure
A full database search was conducted using all 4,210,818 proximons. The search tool reported elapsed search time and the number of proximons searched at intervals of roughly 1 second. The number of proximons searched during any given interval was normalized using the size of the interval (in milliseconds) to provide a series of dependent measures for search rate (see Data). A time slice methodolo…

## Sheet: Data
t	interval	searched	rate (ms)	rate (s)
0	0	0	0	0
1000	1000	3034	3.034	3034
2000	1000	3569	3.569	3569
3000	1000	4523	4.523	4523
4047	1047	3798	3.62751	3627.51
5047	1000	4104	4.104	4104
6079	1032	2182	2.11434	2114.34
7110	1031	4134	4.0097	4009.7
8485	1375	4796	3.488	3488
9485	1000	5238	5.238	5238
10485	1000	5200	5.2	5200
11641	1156	842	0.728374	728.374
12641	1000	5305	5.305	5305
13641	1000	3219	3.219	3219
14642	1001	5852	5.84615	5846.15
15642	1000	3338	3.338	3338
16642	1000	4949	4.949	4949
17642	1000	4902	4.902	4902
18642	1000	2584	2.584	2584
19642	1000	4472	4.472	4472
20642	1000	4182	4.182	4182
21642	1000	4221	4.221	4221
22642	1000	3638	3.638	3638
23642	1000	3180	3.18	3180
24642	1000	1489	1.489	1489
25642	1000	2296	2.296	2296
27095	1453	3286	2.26153	2261.53
28095	1000	3933	3.933	3933
29095	1000	4347	4.347	4347
30095	1000	3951	3.951	3951
31095	1000	4086	4.086	4086
33596	2501	3905	1.56138	1561.38
34736	1140	4264	3.74035	3740.35
35736	1000	2120	2.12	2120
36736	1000	5295	5.295	5295
37736	1000	5027	5.027	5027
38736	1000	5044	5.044	5044
39799	1063	2146	2.01881	2018.81
40877	1078	1594	1.47866	1478.66
41877	1000	2230	2.23	2230
42877	1000	6280	6.28	6280
44096	1219	3569	2.92781	2927.81
45096	1000	6465	6.465	6465
46096	1000	6597	6.597	6597
47096	1000	6521	6.521	6521
48096	1000	6345	6.345	6345
49096	1000	5591	5.591	5591
50487	1391	1856	1.33429	1334.29
51487	1000	3654	3.654	3654
52487	1000	1121	1.121	1121
53487	1000	3744	3.744	3744
54893	1406	3544	2.52063	2520.63
55893	1000	3830	3.83	3830
56894	1001	2450	2.44755	2447.55
57909	1015	3819	3.76256	3762.56
59237	1328	2843	2.14081	2140.81
60691	1454	4632	3.18569	3185.69
62003	1312	1005	0.766006	766.006
63394	1391	3380	2.42991	2429.91
64816	1422	3411	2.39873	2398.73
65925	1109	1758	1.58521	1585.21
66925	1000	2814	2.814	2814
67925	1000	3567	3.567	3567
68925	1000	1991	1.991	1991
69925	1000	5540	5.54	5540
71144	1219	2920	2.39541	2395.41
72144	1000	1894	1.894	1894
73363	1219	2731	2.24036	2240.36
74410	1047	3420	3.26648	3266.48
75426	1016	1556	1.5315	1531.5
76848	1422	5245	3.68847	3688.47
78457	1609	4969	3.08825	3088.25
79738	1281	3878	3.02732	3027.32
81238	1500	5296	3.53067	3530.67
82332	1094	1788	1.63437	1634.37
83332	1000	4195	4.195	4195
84332	1000	6352	6.352	6352
85332	1000	6875	6.875	6875
86504	1172	3674	3.13481	3134.81
87504	1000	1489	1.489	1489
88504	1000	5968	5.968	5968
89848	1344	4154	3.09077	3090.77
90880	1032	13	0.0125969	12.5969
91942	1062	22	0.0207156	20.7156
94161	2219	17	0.00766111	7.66111
95770	1609	10	0.00621504	6.21504
97052	1282	6	0.00468019	4.68019
98052	1000	3064	3.064	3064
99052	1000	3167	3.167	3167
100052	1000	2805	2.805	2805
101052	1000	3102	3.102	3102
102052	1000	3092	3.092	3092
103068	1016	2609	2.56791	2567.91
104458	1390	1763	1.26835	1268.35
105458	1000	4061	4.061	4061
106458	1000	4181	4.181	4181
107490	1032	457	0.442829	442.829
108490	1000	2870	2.87	2870
109490	1000	2890	2.89	2890
110521	1031	2604	2.5257	2525.7
112240	1719	2844	1.65445	1654.45
113240	1000	3129	3.129	3129
114240	1000	3281	3.281	3281
115240	1000	3321	3.321	3321
116240	1000	288	0.288	288
117240	1000	4196	4.196	4196
118975	1735	2119	1.22133	1221.33
119975	1000	2130	2.13	2130
121318	1343	586	0.436337	436.337
123006	1688	54	0.0319905	31.9905
124006	1000	2618	2.618	2618
125006	1000	3047	3.047	3047
126834	1828	2273	1.24344	1243.44
127834	1000	3610	3.61	3610
128834	1000	3826	3.826	3826
129834	1000	3894	3.894	3894
130835	1001	3494	3.49051	3490.51
131835	1000	3827	3.827	3827
132835	1000	3924	3.924	3924
133835	1000	3063	3.063	3063
134835	1000	3877	3.877	3877
135835	1000	3827	3.827	3827
136835	1000	3052	3.052	3052
137835	1000	3897	3.897	3897
138835	1000	2841	2.841	2841
139835	1000	3934	3.934	3934
140851	1016	2984	2.93701	2937.01
141851	1000	3844	3.844	3844
144116	2265	3305	1.45916	1459.16
145116	1000	4008	4.008	4008
146116	1000	4108	4.108	4108
147945	1829	3910	2.13778	2137.78
148945	1000	3959	3.959	3959
149945	1000	4322	4.322	4322
151367	1422	2045	1.43812	1438.12
152367	1000	3019	3.019	3019
153367	1000	3485	3.485	3485
154367	1000	3403	3.403	3403
155367	1000	3481	3.481	3481
156367	1000	3086	3.086	3086
157367	1000	3604	3.604	3604
158367	1000	2942	2.942	2942
159367	1000	3538	3.538	3538
160477	1110	3055	2.75225	2752.25
161477	1000	2543	2.543	2543
162477	1000	3562	3.562	3562
163633	1156	3006	2.60035	2600.35
164633	1000	3514	3.514	3514
165633	1000	3526	3.526	3526
166633	1000	2269	2.269	2269
169665	3032	2507	0.826847	826.847
170665	1000	1295	1.295	1295
171665	1000	1642	1.642	1642
172665	1000	3272	3.272	3272
173665	1000	3355	3.355	3355
174665	1000	3489	3.489	3489
175665	1000	3177	3.177	3177
176665	1000	3024	3.024	3024
177665	1000	3581	3.581	3581
178665	1000	3635	3.635	3635
179665	1000	2786	2.786	2786
180790	1125	3009	2.67467	2674.67
182353	1563	2884	1.84517	1845.17
183353	1000	3409	3.409	3409
184353	1000	3626	3.626	3626
185353	1000	3348	3.348	3348
186353	1000	3664	3.664	3664
187353	1000	3092	3.092	3092
188353	1000	3501	3.501	3501
189462	1109	3393	3.05951	3059.51
190462	1000	3548	3.548	3548
191462	1000	3513	3.513	3513
192462	1000	2576	2.576	2576
193462	1000	3609	3.609	3609
194463	1001	2790	2.78721	2787.21
195463	1000	3530	3.53	3530
196463	1000	3600	3.6	3600
203791	7328	2052	0.280022	280.022
204791	1000	3563	3.563	3563
205791	1000	3617	3.617	3617
206947	1156	426	0.368512	368.512
207948	1001	3714	3.71029	3710.29
208948	1000	3798	3.798	3798
209948	1000	3612	3.612	3612
210948	1000	3819	3.819	3819
211948	1000	3881	3.881	3881
212948	1000	3417	3.417	3417
213948	1000	3881	3.881	3881
214948	1000	3933	3.933	3933
215948	1000	3113	3.113	3113
216948	1000	3865	3.865	3865
217948	1000	3016	3.016	3016
218948	1000	3852	3.852	3852
219948	1000	3907	3.907	3907
220948	1000	3981	3.981	3981
221948	1000	2576	2.576	2576
222948	1000	3909	3.909	3909
225042	2094	1967	0.939351	939.351
226042	1000	3062	3.062	3062
227042	1000	3189	3.189	3189
228042	1000	2822	2.822	2822
229042	1000	3259	3.259	3259
230042	1000	3118	3.118	3118
231042	1000	2646	2.646	2646
232042	1000	3210	3.21	3210
233042	1000	3216	3.216	3216
234043	1001	3267	3.26374	3263.74
235043	1000	2532	2.532	2532
236043	1000	3147	3.147	3147
237105	1062	2872	2.70433	2704.33
238105	1000	3190	3.19	3190
239105	1000	3188	3.188	3188
240105	1000	3186	3.186	3186
241105	1000	2325	2.325	2325
243012	1907	1847	0.968537	968.537
244012	1000	3059	3.059	3059
245012	1000	3268	3.268	3268
246012	1000	3257	3.257	3257
247012	1000	2840	2.84	2840
248012	1000	3229	3.229	3229
249012	1000	3113	3.113	3113
250012	1000	2589	2.589	2589
251012	1000	3125	3.125	3125
252012	1000	3289	3.289	3289
253012	1000	2295	2.295	2295
254012	1000	3255	3.255	3255
255012	1000	3143	3.143	3143
256012	1000	2685	2.685	2685
257012	1000	1309	1.309	1309
258012	1000	3127	3.127	3127
259012	1000	3115	3.115	3115
261309	2297	2240	0.975185	975.185
262309	1000	3602	3.602	3602
263310	1001	3751	3.74725	3747.25
264310	1000	3774	3.774	3774
265310	1000	3436	3.436	3436
266497	1187	1813	1.52738	1527.38
267497	1000	3627	3.627	3627
268497	1000	3737	3.737	3737
269497	1000	3690	3.69	3690
270497	1000	3302	3.302	3302
271497	1000	3814	3.814	3814
272497	1000	3786	3.786	3786
273497	1000	3780	3.78	3780
274498	1001	3129	3.12587	3125.87
275498	1000	3716	3.716	3716
276498	1000	3708	3.708	3708
277498	1000	2935	2.935	2935
278498	1000	3727	3.727	3727
279498	1000	3768	3.768	3768
280498	1000	3680	3.68	3680
281498	1000	3719	3.719	3719
283514	2016	309	0.153274	153.274
284514	1000	3683	3.683	3683
285514	1000	3719	3.719	3719
286514	1000	3750	3.75	3750
287686	1172	878	0.749147	749.147
288686	1000	4612	4.612	4612
289686	1000	5345	5.345	5345
290686	1000	5393	5.393	5393
292123	1437	2938	2.04454	2044.54
293123	1000	4043	4.043	4043
294123	1000	4566	4.566	4566
295124	1001	4451	4.44655	4446.55
296124	1000	4759	4.759	4759
297124	1000	4389	4.389	4389
299702	2578	4721	1.83126	1831.26
300702	1000	2641	2.641	2641
302452	1750	1505	0.86	860
303452	1000	2978	2.978	2978
305468	2016	2939	1.45784	1457.84
306468	1000	2145	2.145	2145
307468	1000	2383	2.383	2383
308468	1000	2751	2.751	2751
309655	1187	241	0.203033	203.033
310656	1001	4307	4.3027	4302.7
311656	1000	4752	4.752	4752
312656	1000	4689	4.689	4689
313656	1000	4898	4.898	4898
314656	1000	4343	4.343	4343
315656	1000	4961	4.961	4961
316656	1000	5135	5.135	5135
317656	1000	5108	5.108	5108
319281	1625	1881	1.15754	1157.54
320281	1000	3875	3.875	3875
321281	1000	4029	4.029	4029
322281	1000	4055	4.055	4055
323281	1000	4253	4.253	4253
324281	1000	3741	3.741	3741
326234	1953	3442	1.76242	1762.42
327328	1094	1281	1.17093	1170.93
328328	1000	3126	3.126	3126
329328	1000	4706	4.706	4706
330375	1047	107	0.102197	102.197
331375	1000	2109	2.109	2109
332375	1000	2435	2.435	2435
333375	1000	2244	2.244	2244
334375	1000	2193	2.193	2193
335375	1000	2162	2.162	2162
336375	1000	2385	2.385	2385
337376	1001	2438	2.43556	2435.56
338376	1000	2409	2.409	2409
339376	1000	1906	1.906	1906
340376	1000	485	0.485	485
341376	1000	2282	2.282	2282
342376	1000	2284	2.284	2284
343376	1000	2378	2.378	2378
344376	1000	2142	2.142	2142
345376	1000	2266	2.266	2266
346376	1000	2486	2.486	2486
347376	1000	2341	2.341	2341
348376	1000	1830	1.83	1830
349376	1000	2441	2.441	2441
350376	1000	2392	2.392	2392
351376	1000	1726	1.726	1726
352611	1235	19	0.0153846	15.3846
353798	1187	652	0.549284	549.284
354798	1000	1120	1.12	1120
356048	1250	1151	0.9208	920.8
357048	1000	1833	1.833	1833
358236	1188	446	0.375421	375.421
359455	1219	495	0.406071	406.071
360470	1015	1099	1.08276	1082.76
361470	1000	686	0.686	686
362470	1000	1806	1.806	1806
363471	1001	1480	1.47852	1478.52
364471	1000	1660	1.66	1660
365471	1000	1117	1.117	1117
366471	1000	2867	2.867	2867
367627	1156	979	0.846886	846.886
368830	1203	2001	1.66334	1663.34
369877	1047	1803	1.72206	1722.06
371268	1391	1371	0.985622	985.622
372362	1094	1713	1.56581	1565.81
373362	1000	1444	1.444	1444
374362	1000	2422	2.422	2422
375940	1578	4353	2.75856	2758.56
376940	1000	4067	4.067	4067
377940	1000	4968	4.968	4968
378940	1000	5435	5.435	5435
379940	1000	4870	4.87	4870
380940	1000	8527	8.527	8527
381971	1031	7163	6.94762	6947.62
382971	1000	4967	4.967	4967
383972	1001	2129	2.12687	2126.87
384971	999	5749	5.75475	5754.75
385972	1001	7805	7.7972	7797.2
386972	1000	6609	6.609	6609
388112	1140	6226	5.4614	5461.4
389112	1000	5995	5.995	5995
390112	1000	6444	6.444	6444
391112	1000	7345	7.345	7345
392112	1000	5883	5.883	5883
393316	1204	262	0.217608	217.608
394441	1125	71	0.0631111	63.1111
395441	1000	310	0.31	310
396441	1000	353	0.353	353
397582	1141	292	0.255916	255.916
398785	1203	511	0.424771	424.771
400050	1265	689	0.544664	544.664
401082	1032	2672	2.58915	2589.15
402097	1015	1626	1.60197	1601.97
403347	1250	940	0.752	752
404472	1125	902	0.801778	801.778
405848	1376	689	0.500727	500.727
407098	1250	406	0.3248	324.8
408098	1000	130	0.13	130
409207	1109	1249	1.12624	1126.24
410207	1000	3117	3.117	3117
411738	1531	3864	2.52384	2523.84
412754	1016	4797	4.72146	4721.46
413785	1031	3000	2.9098	2909.8
414785	1000	3784	3.784	3784
415785	1000	2871	2.871	2871
416801	1016	2337	2.3002	2300.2
417817	1016	3922	3.86024	3860.24
418817	1000	1977	1.977	1977
419817	1000	6387	6.387	6387
421192	1375	4845	3.52364	3523.64
422270	1078	3696	3.42857	3428.57
423301	1031	437	0.42386	423.86
424302	1001	3196	3.19281	3192.81
425302	1000	5675	5.675	5675
426302	1000	1997	1.997	1997
427348	1046	1860	1.7782	1778.2
428349	1001	4829	4.82418	4824.18
429349	1000	4885	4.885	4885
430474	1125	1944	1.728	1728
431474	1000	4562	4.562	4562
432505	1031	452	0.438409	438.409
433677	1172	485	0.413823	413.823
435021	1344	2799	2.08259	2082.59
436052	1031	2763	2.67992	2679.92
437083	1031	2537	2.46072	2460.72
438162	1079	1151	1.06673	1066.73
439974	1812	429	0.236755	236.755
442459	2485	652	0.262374	262.374
444318	1859	679	0.36525	365.25
445365	1047	1431	1.36676	1366.76
446506	1141	821	0.719544	719.544
447521	1015	1084	1.06798	1067.98
448599	1078	1238	1.14842	1148.42
449725	1126	1239	1.10036	1100.36
451443	1718	363	0.211292	211.292
453053	1610	292	0.181366	181.366
454053	1000	3692	3.692	3692
455209	1156	1793	1.55104	1551.04
456819	1610	3072	1.90807	1908.07
458694	1875	498	0.2656	265.6
459694	1000	3239	3.239	3239
460694	1000	3010	3.01	3010
462991	2297	2880	1.25381	1253.81
464053	1062	646	0.608286	608.286
465100	1047	436	0.416428	416.428
466241	1141	350	0.306748	306.748
467507	1266	284	0.224329	224.329
468507	1000	930	0.93	930
469507	1000	2383	2.383	2383
470569	1062	1803	1.69774	1697.74
471569	1000	1541	1.541	1541
472569	1000	3291	3.291	3291
473569	1000	1428	1.428	1428
474570	1001	2292	2.28971	2289.71
475570	1000	3319	3.319	3319
476570	1000	3196	3.196	3196
477570	1000	2740	2.74	2740
478570	1000	3362	3.362	3362
480195	1625	801	0.492923	492.923
481195	1000	3264	3.264	3264
482554	1359	2207	1.62399	1623.99
484273	1719	649	0.377545	377.545
485273	1000	2348	2.348	2348
486273	1000	2443	2.443	2443
487273	1000	2457	2.457	2457
488273	1000	2203	2.203	2203
489273	1000	2394	2.394	2394
490273	1000	2373	2.373	2373
491273	1000	2345	2.345	2345
492273	1000	1934	1.934	1934
493273	1000	264	0.264	264
494274	1001	2929	2.92607	2926.07
495274	1000	3062	3.062	3062
496274	1000	2870	2.87	2870
497274	1000	1332	1.332	1332
498274	1000	1074	1.074	1074
499383	1109	846	0.762849	762.849
500586	1203	495	0.411471	411.471
501633	1047	555	0.530086	530.086
502633	1000	1120	1.12	1120
503633	1000	2186	2.186	2186
504946	1313	1142	0.869764	869.764
505946	1000	4943	4.943	4943
506946	1000	5022	5.022	5022
507946	1000	4674	4.674	4674
509540	1594	3790	2.37767	2377.67
511243	1703	2425	1.42396	1423.96
512243	1000	2701	2.701	2701
513243	1000	2811	2.811	2811
514243	1000	2606	2.606	2606
515243	1000	2952	2.952	2952
516243	1000	2926	2.926	2926
517275	1032	232	0.224806	224.806
518275	1000	3624	3.624	3624
519275	1000	3922	3.922	3922
520275	1000	3388	3.388	3388
521275	1000	3759	3.759	3759
522275	1000	3905	3.905	3905
523353	1078	3472	3.22078	3220.78
524353	1000	3697	3.697	3697
525353	1000	3864	3.864	3864
526353	1000	3939	3.939	3939
528697	2344	1019	0.434727	434.727
530166	1469	389	0.264806	264.806
531166	1000	908	0.908	908
532166	1000	1604	1.604	1604
534182	2016	1659	0.822917	822.917
535182	1000	3892	3.892	3892
536182	1000	4971	4.971	4971
537182	1000	4789	4.789	4789
538182	1000	5026	5.026	5026
539260	1078	4862	4.5102	4510.2
540260	1000	5127	5.127	5127
541260	1000	5159	5.159	5159
542260	1000	4414	4.414	4414
543760	1500	244	0.162667	162.667
544760	1000	5096	5.096	5096
545760	1000	5214	5.214	5214
546760	1000	4985	4.985	4985
547760	1000	5303	5.303	5303
548760	1000	4601	4.601	4601
549761	1001	5114	5.10889	5108.89
550761	1000	4471	4.471	4471
551761	1000	5320	5.32	5320
552761	1000	3972	3.972	3972
553979	1218	4982	4.09031	4090.31
554980	1001	5121	5.11588	5115.88
555980	1000	4140	4.14	4140
556980	1000	2752	2.752	2752
557980	1000	5108	5.108	5108
558980	1000	5063	5.063	5063
559980	1000	3413	3.413	3413
560980	1000	5192	5.192	5192
563027	2047	2772	1.35418	1354.18
564027	1000	4232	4.232	4232
565027	1000	4286	4.286	4286
566027	1000	3971	3.971	3971
567027	1000	4175	4.175	4175
568027	1000	3891	3.891	3891
569074	1047	3946	3.76886	3768.86
570074	1000	4221	4.221	4221
571074	1000	4360	4.36	4360
572074	1000	3426	3.426	3426
573230	1156	3749	3.24308	3243.08
574230	1000	4440	4.44	4440
575231	1001	775	0.774226	774.226
576231	1000	3310	3.31	3310
577277	1046	857	0.819312	819.312
578981	1704	3087	1.81162	1811.62
579981	1000	5214	5.214	5214
580981	1000	5202	5.202	5202
581981	1000	4891	4.891	4891
582981	1000	5292	5.292	5292
583981	1000	4680	4.68	4680
584981	1000	5191	5.191	5191
585981	1000	5332	5.332	5332
586981	1000	4487	4.487	4487
588309	1328	2131	1.60467	1604.67
589309	1000	2937	2.937	2937
590309	1000	3091	3.091	3091
592278	1969	2921	1.48349	1483.49
593278	1000	1982	1.982	1982
594278	1000	2012	2.012	2012
595278	1000	1880	1.88	1880
596278	1000	1962	1.962	1962
597278	1000	1753	1.753	1753
598278	1000	2016	2.016	2016
599435	1157	1952	1.68712	1687.12
600435	1000	1971	1.971	1971
601435	1000	2050	2.05	2050
602435	1000	1538	1.538	1538
603435	1000	2013	2.013	2013
604435	1000	1679	1.679	1679
605435	1000	2059	2.059	2059
606435	1000	2053	2.053	2053
607935	1500	769	0.512667	512.667
609045	1110	1656	1.49189	1491.89
610045	1000	1081	1.081	1081
611045	1000	1856	1.856	1856
612045	1000	1987	1.987	1987
613045	1000	2026	2.026	2026
614045	1000	1785	1.785	1785
615045	1000	1497	1.497	1497
616561	1516	389	0.256596	256.596
617561	1000	1424	1.424	1424
618561	1000	1852	1.852	1852
619561	1000	1752	1.752	1752
620561	1000	1875	1.875	1875
621561	1000	1937	1.937	1937
622561	1000	1603	1.603	1603
623561	1000	1938	1.938	1938
624561	1000	1923	1.923	1923
625561	1000	1420	1.42	1420
626686	1125	776	0.689778	689.778
627686	1000	532	0.532	532
628686	1000	759	0.759	759
629749	1063	1419	1.3349	1334.9
630749	1000	1191	1.191	1191
631827	1078	1244	1.15399	1153.99
634030	2203	148	0.0671811	67.1811
635030	1000	1699	1.699	1699
636030	1000	2091	2.091	2091
637030	1000	1305	1.305	1305
638030	1000	2064	2.064	2064
639030	1000	1809	1.809	1809
640765	1735	1053	0.606916	606.916
641765	1000	2373	2.373	2373
642765	1000	2366	2.366	2366
643765	1000	2232	2.232	2232
644765	1000	2574	2.574	2574
646499	1734	1569	0.904844	904.844
647500	1001	1399	1.3976	1397.6
648500	1000	2493	2.493	2493
649922	1422	1559	1.09634	1096.34
651109	1187	167	0.140691	140.691
652109	1000	2375	2.375	2375
653109	1000	1927	1.927	1927
654312	1203	2165	1.79967	1799.67
655312	1000	2478	2.478	2478
656312	1000	2479	2.479	2479
657344	1032	2048	1.9845	1984.5
658344	1000	1455	1.455	1455
659344	1000	2430	2.43	2430
660344	1000	2509	2.509	2509
661344	1000	1598	1.598	1598
663141	1797	1324	0.736784	736.784
664141	1000	1838	1.838	1838
665141	1000	1928	1.928	1928
666141	1000	1817	1.817	1817
667141	1000	991	0.991	991
668141	1000	1857	1.857	1857
669141	1000	1647	1.647	1647
670141	1000	1954	1.954	1954
672938	2797	315	0.112621	112.621
674923	1985	144	0.0725441	72.5441
676079	1156	82	0.0709343	70.9343
677079	1000	1367	1.367	1367
678079	1000	1830	1.83	1830
679079	1000	1655	1.655	1655
680079	1000	1885	1.885	1885
681079	1000	1827	1.827	1827
682079	1000	1566	1.566	1566
683079	1000	1937	1.937	1937
684079	1000	1936	1.936	1936
685079	1000	1842	1.842	1842
686080	1001	1587	1.58541	1585.41
687408	1328	582	0.438253	438.253
688408	1000	1900	1.9	1900
689408	1000	1967	1.967	1967
690439	1031	1797	1.74297	1742.97
691439	1000	1910	1.91	1910
692439	1000	1934	1.934	1934
693486	1047	1739	1.66094	1660.94
694486	1000	2013	2.013	2013
695486	1000	1971	1.971	1971
696486	1000	2006	2.006	2006
697486	1000	1580	1.58	1580
698486	1000	1916	1.916	1916
699689	1203	1959	1.62843	1628.43
700690	1001	2026	2.02398	2023.98
701690	1000	2167	2.167	2167
703018	1328	241	0.181476	181.476
704018	1000	1898	1.898	1898
705018	1000	1980	1.98	1980
706018	1000	1975	1.975	1975
707018	1000	1794	1.794	1794
708018	1000	1990	1.99	1990
709018	1000	2036	2.036	2036
710018	1000	1690	1.69	1690
711018	1000	1946	1.946	1946
712018	1000	1919	1.919	1919
713018	1000	1530	1.53	1530
714018	1000	1891	1.891	1891
715018	1000	1931	1.931	1931
716143	1125	1832	1.62844	1628.44
717143	1000	2083	2.083	2083
718331	1188	256	0.215488	215.488
719331	1000	1901	1.901	1901
720331	1000	2088	2.088	2088
721331	1000	1611	1.611	1611
722331	1000	1488	1.488	1488
723472	1141	1652	1.44785	1447.85
724472	1000	1126	1.126	1126
725472	1000	2016	2.016	2016
726472	1000	1711	1.711	1711
727472	1000	2090	2.09	2090
728472	1000	1973	1.973	1973
729472	1000	1522	1.522	1522
730472	1000	2039	2.039	2039
731472	1000	1963	1.963	1963
732472	1000	2112	2.112	2112
733472	1000	1398	1.398	1398
735254	1782	1429	0.801908	801.908
736254	1000	1949	1.949	1949
737254	1000	1976	1.976	1976
738254	1000	2087	2.087	2087
739254	1000	1807	1.807	1807
740254	1000	2053	2.053	2053
741254	1000	1168	1.168	1168
742254	1000	2006	2.006	2006
743254	1000	1056	1.056	1056
744254	1000	1143	1.143	1143
745254	1000	1740	1.74	1740
746254	1000	1957	1.957	1957
747254	1000	1655	1.655	1655
748254	1000	1971	1.971	1971
749254	1000	2077	2.077	2077
750254	1000	1969	1.969	1969
752036	1782	1402	0.786756	786.756
753036	1000	1879	1.879	1879
754036	1000	2071	2.071	2071
755036	1000	2043	2.043	2043
756036	1000	1855	1.855	1855
757036	1000	2048	2.048	2048
758036	1000	2097	2.097	2097
759036	1000	2050	2.05	2050
760036	1000	1548	1.548	1548
761036	1000	1747	1.747	1747
762036	1000	1472	1.472	1472
763036	1000	2044	2.044	2044
764036	1000	1366	1.366	1366
765036	1000	2042	2.042	2042
766036	1000	2052	2.052	2052
768740	2704	1758	0.650148	650.148
769740	1000	1997	1.997	1997
770740	1000	2023	2.023	2023
771740	1000	2099	2.099	2099
772740	1000	1803	1.803	1803
773740	1000	2112	2.112	2112
774740	1000	1974	1.974	1974
775740	1000	1995	1.995	1995
776802	1062	1763	1.66008	1660.08
777803	1001	1996	1.99401	1994.01
778803	1000	2015	2.015	2015
781053	2250	2076	0.922667	922.667
782053	1000	1861	1.861	1861
783053	1000	1989	1.989	1989
784053	1000	1933	1.933	1933
785053	1000	1780	1.78	1780
786053	1000	1939	1.939	1939
788256	2203	1332	0.60463	604.63
789256	1000	1737	1.737	1737
790256	1000	1907	1.907	1907
791256	1000	1952	1.952	1952
793553	2297	1441	0.62734	627.34
794553	1000	1778	1.778	1778
795647	1094	1780	1.62706	1627.06
797694	2047	432	0.211041	211.041
801476	3782	129	0.0341089	34.1089
803085	1609	55	0.0341827	34.1827
804085	1000	2045	2.045	2045
805085	1000	2173	2.173	2173
806085	1000	2166	2.166	2166
807085	1000	1905	1.905	1905
808085	1000	2309	2.309	2309
809085	1000	2343	2.343	2343
810085	1000	1923	1.923	1923
811085	1000	1521	1.521	1521
812085	1000	2014	2.014	2014
813086	1001	2019	2.01698	2016.98
814085	999	2151	2.15315	2153.15
815320	1235	185	0.149798	149.798
816320	1000	2294	2.294	2294
817320	1000	2494	2.494	2494
818320	1000	2378	2.378	2378
819320	1000	2470	2.47	2470
820320	1000	2067	2.067	2067
821320	1000	2144	2.144	2144
822320	1000	2255	2.255	2255
823320	1000	2392	2.392	2392
826258	2938	13	0.00442478	4.42478
827258	1000	1014	1.014	1014
828258	1000	1360	1.36	1360
829618	1360	819	0.602206	602.206
831133	1515	196	0.129373	129.373
832149	1016	791	0.778543	778.543
833649	1500	455	0.303333	303.333
834649	1000	752	0.752	752
835649	1000	1870	1.87	1870
839493	3844	748	0.194589	194.589
840618	1125	263	0.233778	233.778
841634	1016	1376	1.35433	1354.33
842634	1000	1550	1.55	1550
843681	1047	1209	1.15473	1154.73
845321	1640	349	0.212805	212.805
846321	1000	853	0.853	853
847571	1250	424	0.3392	339.2
848712	1141	198	0.173532	173.532
849728	1016	791	0.778543	778.543
850775	1047	52	0.0496657	49.6657
851775	1000	783	0.783	783
852775	1000	1034	1.034	1034
856384	3609	432	0.119701	119.701
857603	1219	734	0.602133	602.133
858603	1000	706	0.706	706
859603	1000	965	0.965	965
860760	1157	27	0.0233362	23.3362
862369	1609	405	0.251709	251.709
864697	2328	176	0.0756014	75.6014
866416	1719	34	0.0197789	19.7789
867838	1422	162	0.113924	113.924
868838	1000	836	0.836	836
869838	1000	1900	1.9	1900
870885	1047	1920	1.83381	1833.81
872932	2047	601	0.2936	293.6
874307	1375	510	0.370909	370.909
875307	1000	387	0.387	387
876432	1125	657	0.584	584
877432	1000	1845	1.845	1845
878432	1000	1958	1.958	1958
880714	2282	1744	0.764242	764.242
881714	1000	1387	1.387	1387
883323	1609	452	0.28092	280.92
884339	1016	538	0.529528	529.528
885339	1000	317	0.317	317
886355	1016	274	0.269685	269.685
887355	1000	162	0.162	162
888386	1031	564	0.547042	547.042
889433	1047	1574	1.50334	1503.34
890714	1281	794	0.619828	619.828
891714	1000	905	0.905	905
895918	4204	1244	0.295909	295.909
896964	1046	198	0.189293	189.293
897964	1000	1410	1.41	1410
899011	1047	1245	1.18911	1189.11
900011	1000	2116	2.116	2116
901011	1000	1591	1.591	1591
902012	1001	2053	2.05095	2050.95
903012	1000	1660	1.66	1660
904012	1000	1959	1.959	1959
905012	1000	1962	1.962	1962
909778	4766	1394	0.292488	292.488
911309	1531	169	0.110385	110.385
912528	1219	230	0.188679	188.679
913715	1187	157	0.132266	132.266
914715	1000	391	0.391	391
915715	1000	622	0.622	622
917559	1844	41	0.0222343	22.2343
918559	1000	569	0.569	569
920075	1516	243	0.16029	160.29
921309	1234	402	0.32577	325.77
922309	1000	446	0.446	446
923481	1172	413	0.352389	352.389
924481	1000	4507	4.507	4507
925481	1000	4516	4.516	4516
926544	1063	3768	3.54468	3544.68
927638	1094	1959	1.79068	1790.68
929044	1406	2241	1.59388	1593.88
930122	1078	1616	1.49907	1499.07
931138	1016	1171	1.15256	1152.56
932185	1047	1784	1.70392	1703.92
933185	1000	1745	1.745	1745
934185	1000	4224	4.224	4224
935185	1000	5364	5.364	5364
936185	1000	4126	4.126	4126
937185	1000	4014	4.014	4014
938841	1656	4265	2.57548	2575.48
939841	1000	4327	4.327	4327
940841	1000	4368	4.368	4368
941842	1001	4681	4.67632	4676.32
942842	1000	3916	3.916	3916
943842	1000	4270	4.27	4270
945560	1718	3640	2.11874	2118.74
946561	1001	4305	4.3007	4300.7
947561	1000	4386	4.386	4386
948561	1000	4606	4.606	4606
949561	1000	3494	3.494	3494
950561	1000	4522	4.522	4522
952295	1734	3062	1.76586	1765.86
953827	1532	565	0.368799	368.799
954826	999	773	0.773774	773.774
957045	2219	471	0.212258	212.258
958139	1094	448	0.409506	409.506
959905	1766	940	0.532276	532.276
962342	2437	681	0.279442	279.442
963593	1251	820	0.655476	655.476
964640	1047	912	0.87106	871.06
966155	1515	623	0.411221	411.221
967499	1344	679	0.505208	505.208
968796	1297	1576	1.21511	1215.11
969796	1000	2818	2.818	2818
970796	1000	1767	1.767	1767
971796	1000	7230	7.23	7230
973499	1703	6355	3.73165	3731.65
974499	1000	5657	5.657	5657
975499	1000	3092	3.092	3092
978218	2719	2832	1.04156	1041.56
979218	1000	3253	3.253	3253
981062	1844	3118	1.69089	1690.89
982062	1000	2564	2.564	2564
983062	1000	2839	2.839	2839
984062	1000	2820	2.82	2820
985062	1000	2768	2.768	2768
986062	1000	2557	2.557	2557
987062	1000	2728	2.728	2728
988062	1000	2987	2.987	2987
989062	1000	2489	2.489	2489
990109	1047	2328	2.2235	2223.5
992641	2532	1578	0.623223	623.223
993672	1031	1004	0.973812	973.812
995203	1531	267	0.174396	174.396
996204	1001	1357	1.35564	1355.64
997204	1000	2413	2.413	2413
999313	2109	1461	0.692745	692.745
1000313	1000	1870	1.87	1870
1001313	1000	1935	1.935	1935
1002313	1000	2345	2.345	2345
1005266	2953	479	0.162208	162.208
1006266	1000	1374	1.374	1374
1007267	1001	2198	2.1958	2195.8
1009782	2515	1874	0.745129	745.129
1010782	1000	1330	1.33	1330
1011782	1000	2560	2.56	2560
1012782	1000	3035	3.035	3035
1015157	2375	747	0.314526	314.526
1016158	1001	2481	2.47852	2478.52
1017158	1000	2764	2.764	2764
1019845	2687	1894	0.704875	704.875
1021111	1266	803	0.634281	634.281
1022111	1000	3123	3.123	3123
1024986	2875	1536	0.534261	534.261
1025986	1000	2431	2.431	2431
1028330	2344	1139	0.485922	485.922
1029330	1000	1928	1.928	1928
1031611	2281	2446	1.07234	1072.34
1032611	1000	2554	2.554	2554
1034033	1422	602	0.423347	423.347
1035033	1000	2610	2.61	2610
1038784	3751	3343	0.891229	891.229
1039784	1000	1801	1.801	1801
1041612	1828	1422	0.777899	777.899
1042737	1125	1149	1.02133	1021.33
1044471	1734	607	0.350058	350.058
1046065	1594	2172	1.36261	1362.61
1047065	1000	1727	1.727	1727
1049518	2453	1903	0.775785	775.785
1050519	1001	2036	2.03397	2033.97
1052112	1593	1701	1.0678	1067.8
1053112	1000	2528	2.528	2528
1055409	2297	2247	0.978232	978.232
1056409	1000	2344	2.344	2344
1057409	1000	2891	2.891	2891
1059550	2141	584	0.27277	272.77
1060550	1000	2573	2.573	2573
1061550	1000	350	0.35	350
1063675	2125	951	0.447529	447.529
1064675	1000	2697	2.697	2697
1065675	1000	3554	3.554	3554
1067910	2235	1019	0.455928	455.928
1069129	1219	529	0.433962	433.962
1070129	1000	3309	3.309	3309
1071457	1328	1441	1.08509	1085.09
1072457	1000	2924	2.924	2924
1073457	1000	3068	3.068	3068
1074832	1375	1438	1.04582	1045.82
1075832	1000	2854	2.854	2854
1077239	1407	1516	1.07747	1077.47
1078239	1000	3017	3.017	3017
1079895	1656	2398	1.44807	1448.07
1080895	1000	2515	2.515	2515
1081895	1000	2548	2.548	2548
1082895	1000	2604	2.604	2604
1084801	1906	250	0.131165	131.165
1085911	1110	783	0.705405	705.405
1086911	1000	1976	1.976	1976
1089567	2656	6169	2.32267	2322.67
1090661	1094	270	0.246801	246.801
1091802	1141	302	0.26468	264.68
1093067	1265	604	0.47747	477.47
1094958	1891	48	0.0253834	25.3834
1097021	2063	109	0.0528357	52.8357
1098021	1000	606	0.606	606
1099021	1000	2418	2.418	2418
1100021	1000	2694	2.694	2694
1101443	1422	1031	0.725035	725.035
1102443	1000	1171	1.171	1171
1103662	1219	1239	1.01641	1016.41
1104662	1000	1522	1.522	1522
1105740	1078	853	0.79128	791.28
1107506	1766	494	0.279728	279.728
1109334	1828	1507	0.824398	824.398
1110334	1000	2219	2.219	2219
1111334	1000	2544	2.544	2544
1113037	1703	732	0.42983	429.83
1114037	1000	1981	1.981	1981
1115037	1000	2512	2.512	2512
1116037	1000	2778	2.778	2778
1117037	1000	3014	3.014	3014
1118647	1610	1469	0.912422	912.422
1119647	1000	2087	2.087	2087
1120647	1000	2420	2.42	2420
1121647	1000	2744	2.744	2744
1122647	1000	2869	2.869	2869
1124538	1891	2148	1.13591	1135.91
1125538	1000	2293	2.293	2293
1126538	1000	2577	2.577	2577
1127538	1000	2849	2.849	2849
1130632	3094	2853	0.922107	922.107
1131632	1000	2184	2.184	2184
1132632	1000	2992	2.992	2992
1133632	1000	3219	3.219	3219
1135616	1984	1175	0.592238	592.238
1136616	1000	1635	1.635	1635
1137616	1000	1803	1.803	1803
1138616	1000	1841	1.841	1841
1139616	1000	1770	1.77	1770
1140617	1001	1537	1.53546	1535.46
1141617	1000	1853	1.853	1853
1142617	1000	1785	1.785	1785
1143617	1000	1870	1.87	1870
1144617	1000	1766	1.766	1766
1145617	1000	1358	1.358	1358
1146617	1000	1840	1.84	1840
1147617	1000	1799	1.799	1799
1148758	1141	1599	1.4014	1401.4
1149758	1000	1924	1.924	1924
1152367	2609	1109	0.425067	425.067
1153367	1000	1730	1.73	1730
1154367	1000	1841	1.841	1841
1155367	1000	1792	1.792	1792
1156367	1000	1427	1.427	1427
1157367	1000	1645	1.645	1645
1158367	1000	1940	1.94	1940
1159367	1000	1814	1.814	1814
1162524	3157	1760	0.557491	557.491
1163524	1000	1663	1.663	1663
1164524	1000	1703	1.703	1703
1165524	1000	1745	1.745	1745
1166524	1000	1765	1.765	1765
1167524	1000	1542	1.542	1542
1168524	1000	1704	1.704	1704
1169524	1000	1720	1.72	1720
1170524	1000	1707	1.707	1707
1171524	1000	1273	1.273	1273
1172524	1000	1700	1.7	1700
1173524	1000	1708	1.708	1708
1174524	1000	1217	1.217	1217
1175524	1000	1664	1.664	1664
1176524	1000	1736	1.736	1736
1178306	1782	1098	0.616162	616.162
1179306	1000	1547	1.547	1547
1180306	1000	1736	1.736	1736
1181306	1000	1661	1.661	1661
1182306	1000	1519	1.519	1519
1183306	1000	1701	1.701	1701
1184306	1000	1759	1.759	1759
1185306	1000	1693	1.693	1693
1186306	1000	1366	1.366	1366
1187306	1000	1760	1.76	1760
1188306	1000	1688	1.688	1688
1189353	1047	1310	1.25119	1251.19
1190353	1000	1676	1.676	1676
1191353	1000	1548	1.548	1548
1193978	2625	957	0.364571	364.571
1194978	1000	2979	2.979	2979
1195978	1000	3164	3.164	3164
1196979	1001	3177	3.17383	3173.83
1200463	3484	2107	0.604765	604.765
1201463	1000	2168	2.168	2168
1202463	1000	2224	2.224	2224
1203463	1000	1234	1.234	1234
1207432	3969	1512	0.380952	380.952
1209135	1703	811	0.476218	476.218
1210135	1000	2359	2.359	2359
1211136	1001	2881	2.87812	2878.12
1212136	1000	2867	2.867	2867
1213136	1000	2950	2.95	2950
1217026	3890	2448	0.629306	629.306
1218026	1000	3112	3.112	3112
1219026	1000	3105	3.105	3105
1220027	1001	3114	3.11089	3110.89
1221949	1922	2898	1.5078	1507.8
1222949	1000	3032	3.032	3032
1223949	1000	3029	3.029	3029
1224949	1000	3055	3.055	3055
1225949	1000	3114	3.114	3114
1226949	1000	2718	2.718	2718
1227949	1000	3112	3.112	3112
1228949	1000	3195	3.195	3195
1230230	1281	858	0.669789	669.789
1231230	1000	3073	3.073	3073
1232230	1000	3141	3.141	3141
1233230	1000	2262	2.262	2262
1234230	1000	2523	2.523	2523
1236137	1907	2675	1.40273	1402.73
1237137	1000	3269	3.269	3269
1238137	1000	3335	3.335	3335
1239137	1000	3323	3.323	3323
1240137	1000	3293	3.293	3293
1241137	1000	2973	2.973	2973
1243309	2172	2540	1.16943	1169.43
1244309	1000	3292	3.292	3292
1245309	1000	3301	3.301	3301
1246309	1000	3303	3.303	3303
1247309	1000	3387	3.387	3387
1249669	2360	1682	0.712712	712.712
1250669	1000	3232	3.232	3232
1251669	1000	3257	3.257	3257
1252669	1000	3342	3.342	3342
1253669	1000	3244	3.244	3244
1255591	1922	709	0.368887	368.887
1256591	1000	3217	3.217	3217
1257591	1000	3434	3.434	3434
1259435	1844	2500	1.35575	1355.75
1260435	1000	3330	3.33	3330
1261435	1000	3327	3.327	3327
1262435	1000	3284	3.284	3284
1263435	1000	3391	3.391	3391
1264435	1000	2995	2.995	2995
1265435	1000	3495	3.495	3495
1267076	1641	460	0.280317	280.317
1268076	1000	3157	3.157	3157
1269076	1000	3508	3.508	3508
1270076	1000	3448	3.448	3448
1271716	1640	2274	1.38659	1386.59
1272716	1000	3397	3.397	3397
1273717	1001	3347	3.34366	3343.66
1274717	1000	3377	3.377	3377
1275717	1000	3462	3.462	3462
1277076	1359	1202	0.884474	884.474
1278076	1000	3226	3.226	3226
1279811	1735	2741	1.57983	1579.83
1280811	1000	3285	3.285	3285
1281811	1000	3435	3.435	3435
1283061	1250	1093	0.8744	874.4
1284795	1734	2576	1.48558	1485.58
1287202	2407	1548	0.643124	643.124
1288202	1000	3181	3.181	3181
1289202	1000	3291	3.291	3291
1290202	1000	3305	3.305	3305
1291202	1000	3357	3.357	3357
1292202	1000	2899	2.899	2899
1293202	1000	3367	3.367	3367
1294202	1000	3252	3.252	3252
1295202	1000	3386	3.386	3386
1296389	1187	3107	2.61752	2617.52
1297390	1001	3220	3.21678	3216.78
1298390	1000	3311	3.311	3311
1299405	1015	198	0.195074	195.074
1300405	1000	3377	3.377	3377
1301405	1000	3413	3.413	3413
1302405	1000	3412	3.412	3412
1303405	1000	3442	3.442	3442
1304406	1001	3015	3.01199	3011.99
1305406	1000	3410	3.41	3410
1306406	1000	3381	3.381	3381
1307406	1000	3506	3.506	3506
1308640	1234	3367	2.72853	2728.53
1309640	1000	3381	3.381	3381
1310640	1000	3490	3.49	3490
1311640	1000	3491	3.491	3491
1312640	1000	2272	2.272	2272
1315594	2954	3463	1.17231	1172.31
1316594	1000	3684	3.684	3684
1317594	1000	3733	3.733	3733
1318594	1000	3719	3.719	3719
1319594	1000	3341	3.341	3341
1320594	1000	3718	3.718	3718
1321594	1000	3732	3.732	3732
1322594	1000	3823	3.823	3823
1323656	1062	3213	3.02542	3025.42
1325938	2282	3761	1.64812	1648.12
1326938	1000	3451	3.451	3451
1327938	1000	3458	3.458	3458
1328938	1000	3536	3.536	3536
1329938	1000	3528	3.528	3528
1330938	1000	3094	3.094	3094
1331938	1000	3496	3.496	3496
1332938	1000	3577	3.577	3577
1333938	1000	3547	3.547	3547
1334938	1000	2796	2.796	2796
1335938	1000	3482	3.482	3482
1336938	1000	3579	3.579	3579
1338329	1391	217	0.156003	156.003
1339329	1000	3424	3.424	3424
1340329	1000	3472	3.472	3472
1341329	1000	3503	3.503	3503
1342329	1000	3528	3.528	3528
1343329	1000	3132	3.132	3132
1344329	1000	3480	3.48	3480
1345329	1000	3505	3.505	3505
1346329	1000	3560	3.56	3560
1347329	1000	2723	2.723	2723
1348329	1000	3528	3.528	3528
1349329	1000	3575	3.575	3575
1350330	1001	3521	3.51748	3517.48
1351330	1000	2370	2.37	2370
1353767	2437	2244	0.920804	920.804
1354767	1000	3522	3.522	3522
1355767	1000	3572	3.572	3572
1356767	1000	3584	3.584	3584
1357767	1000	3649	3.649	3649
1358767	1000	3161	3.161	3161
1359767	1000	3687	3.687	3687
1360768	1001	3629	3.62537	3625.37
1361768	1000	3686	3.686	3686
1362768	1000	3674	3.674	3674
1363768	1000	2754	2.754	2754
1364768	1000	3603	3.603	3603
1365768	1000	3637	3.637	3637
1366768	1000	3624	3.624	3624
1367768	1000	2347	2.347	2347
1368768	1000	3649	3.649	3649
1369768	1000	3706	3.706	3706
1371706	1938	325	0.167699	167.699
1372706	1000	3557	3.557	3557
1373706	1000	3693	3.693	3693
1374706	1000	3596	3.596	3596
1375706	1000	3650	3.65	3650
1376706	1000	3147	3.147	3147
1377706	1000	3667	3.667	3667
1378706	1000	3695	3.695	3695
1379706	1000	3697	3.697	3697
1380706	1000	3654	3.654	3654
1381706	1000	2749	2.749	2749
1382706	1000	3746	3.746	3746
1384628	1922	2714	1.41207	1412.07
1385628	1000	3587	3.587	3587
1386628	1000	3657	3.657	3657
1387628	1000	3733	3.733	3733
1388628	1000	3696	3.696	3696
1389628	1000	3149	3.149	3149
1390628	1000	3632	3.632	3632
1391628	1000	3674	3.674	3674
1392628	1000	3722	3.722	3722
1393628	1000	3663	3.663	3663
1394629	1001	2695	2.69231	2692.31
1395629	1000	3702	3.702	3702
1396629	1000	3669	3.669	3669
1397629	1000	3726	3.726	3726
1398879	1250	3673	2.9384	2938.4
1399988	1109	446	0.402164	402.164
1400988	1000	3649	3.649	3649
1401988	1000	3814	3.814	3814
1402988	1000	3782	3.782	3782
1403988	1000	3719	3.719	3719
1404988	1000	2881	2.881	2881
1405988	1000	3638	3.638	3638
1406989	1001	3903	3.8991	3899.1
1407988	999	3754	3.75776	3757.76
1408989	1001	3803	3.7992	3799.2
1409989	1000	2776	2.776	2776
1410989	1000	3803	3.803	3803
1411989	1000	3811	3.811	3811
1412989	1000	3784	3.784	3784
1415801	2812	2332	0.829303	829.303
1416801	1000	3574	3.574	3574
1417801	1000	3650	3.65	3650
1418802	1001	3666	3.66234	3662.34
1419802	1000	3660	3.66	3660
1420802	1000	3170	3.17	3170
1421802	1000	3603	3.603	3603
1422802	1000	3734	3.734	3734
1423802	1000	3578	3.578	3578
1424802	1000	3622	3.622	3622
1425802	1000	2683	2.683	2683
1426802	1000	3706	3.706	3706
1427802	1000	3634	3.634	3634
1428802	1000	3630	3.63	3630
1429911	1109	2816	2.53922	2539.22
1430911	1000	3688	3.688	3688
1432115	1204	759	0.630399	630.399
1434224	2109	1430	0.678046	678.046
1435224	1000	2157	2.157	2157
1436224	1000	2279	2.279	2279
1438959	2735	306	0.111883	111.883
1441787	2828	1452	0.513437	513.437
1442787	1000	2533	2.533	2533
1443787	1000	2594	2.594	2594
1444787	1000	2577	2.577	2577
1445787	1000	2628	2.628	2628
1446787	1000	2299	2.299	2299
1447787	1000	2321	2.321	2321
1448787	1000	2573	2.573	2573
1449787	1000	2554	2.554	2554
1450787	1000	2571	2.571	2571
1451787	1000	1937	1.937	1937
1452787	1000	2586	2.586	2586
1453788	1001	2616	2.61339	2613.39
1454788	1000	2538	2.538	2538
1457413	2625	1432	0.545524	545.524
1458428	1015	3723	3.66798	3667.98
1459428	1000	3842	3.842	3842
1460428	1000	3745	3.745	3745
1461991	1563	1171	0.7492	749.2
1462991	1000	2310	2.31	2310
1463991	1000	2362	2.362	2362
1464991	1000	2389	2.389	2389
1465991	1000	2360	2.36	2360
1466991	1000	2066	2.066	2066
1467991	1000	2368	2.368	2368
1468991	1000	2417	2.417	2417
1469991	1000	2381	2.381	2381
1470991	1000	2382	2.382	2382
1471992	1001	1729	1.72727	1727.27
1472992	1000	2390	2.39	2390
1473992	1000	2376	2.376	2376
1474992	1000	2414	2.414	2414
1478132	3140	1866	0.594268	594.268
1479132	1000	2519	2.519	2519
1480133	1001	2590	2.58741	2587.41
1481133	1000	2563	2.563	2563
1482133	1000	2521	2.521	2521
1485523	3390	998	0.294395	294.395
1486523	1000	2422	2.422	2422
1487523	1000	2377	2.377	2377
1488524	1001	2332	2.32967	2329.67
1489524	1000	2448	2.448	2448
1490524	1000	2151	2.151	2151
1491524	1000	2480	2.48	2480
1492524	1000	2493	2.493	2493
1494461	1937	467	0.241094	241.094
1495586	1125	424	0.376889	376.889
1496790	1204	676	0.561462	561.462
1497790	1000	1623	1.623	1623
1498790	1000	2333	2.333	2333
1499790	1000	2351	2.351	2351
1500790	1000	2380	2.38	2380
1501790	1000	2092	2.092	2092
1502790	1000	2253	2.253	2253
1503790	1000	2412	2.412	2412
1504790	1000	2364	2.364	2364
1505790	1000	2271	2.271	2271
1509900	4110	1721	0.418735	418.735
1510900	1000	2500	2.5	2500
1511900	1000	2637	2.637	2637
1512900	1000	2756	2.756	2756
1513900	1000	2845	2.845	2845
1514900	1000	2368	2.368	2368
1515900	1000	2808	2.808	2808
1516900	1000	2776	2.776	2776
1517900	1000	2801	2.801	2801
1518900	1000	2785	2.785	2785
1519900	1000	2060	2.06	2060
1520900	1000	1948	1.948	1948
1521900	1000	1544	1.544	1544
1523900	2000	140	0.07	70
1524900	1000	2923	2.923	2923
1525900	1000	3074	3.074	3074
1526900	1000	2931	2.931	2931
1527900	1000	3108	3.108	3108
1528900	1000	2625	2.625	2625
1529901	1001	3053	3.04995	3049.95
1530901	1000	3029	3.029	3029
1531901	1000	3101	3.101	3101
1532901	1000	3049	3.049	3049
1533901	1000	2332	2.332	2332
1536291	2390	707	0.295816	295.816
1537292	1001	1938	1.93606	1936.06
1538292	1000	2159	2.159	2159
1539292	1000	2109	2.109	2109
1540292	1000	2200	2.2	2200
1541292	1000	1699	1.699	1699
1542292	1000	1730	1.73	1730
1543292	1000	1477	1.477	1477
1544292	1000	2012	2.012	2012
1545292	1000	2089	2.089	2089
1547511	2219	356	0.160433	160.433
1548511	1000	1877	1.877	1877
1549511	1000	1780	1.78	1780
1550511	1000	1774	1.774	1774
1551995	1484	306	0.206199	206.199
1553386	1391	692	0.497484	497.484
1554386	1000	2931	2.931	2931
1555386	1000	3031	3.031	3031
1556386	1000	3012	3.012	3012
1557386	1000	3177	3.177	3177
1558386	1000	2822	2.822	2822
1559386	1000	3313	3.313	3313
1560386	1000	3443	3.443	3443
1561386	1000	3422	3.422	3422
1562386	1000	3556	3.556	3556
1563386	1000	2665	2.665	2665
1564386	1000	3771	3.771	3771
1565387	1001	3145	3.14186	3141.86
1566387	1000	2938	2.938	2938
1567387	1000	2864	2.864	2864
1568387	1000	1741	1.741	1741
1569387	1000	2929	2.929	2929
1571809	2422	1874	0.773741	773.741
1572809	1000	2973	2.973	2973
1573809	1000	2572	2.572	2572
1576575	2766	1506	0.544469	544.469
1577621	1046	63	0.0602294	60.2294
1578622	1001	2020	2.01798	2017.98
1579622	1000	2011	2.011	2011
1582231	2609	2396	0.91836	918.36
1583231	1000	3496	3.496	3496
1584231	1000	3562	3.562	3562
1585231	1000	3636	3.636	3636
1586231	1000	3553	3.553	3553
1588450	2219	1617	0.728707	728.707
1589450	1000	3077	3.077	3077
1591388	1938	3144	1.62229	1622.29
1592388	1000	2397	2.397	2397
1593388	1000	2498	2.498	2498
1594388	1000	2504	2.504	2504
1595388	1000	2587	2.587	2587
1596388	1000	2200	2.2	2200
1597388	1000	2451	2.451	2451
1598388	1000	2670	2.67	2670
1600123	1735	1483	0.854755	854.755
1601123	1000	2724	2.724	2724
1602123	1000	2737	2.737	2737
1603123	1000	2799	2.799	2799
1604123	1000	2749	2.749	2749
1605123	1000	2430	2.43	2430
1606123	1000	2872	2.872	2872
1607123	1000	2781	2.781	2781
1608123	1000	2705	2.705	2705
1609123	1000	2788	2.788	2788
1610123	1000	2015	2.015	2015
1611123	1000	2718	2.718	2718
1612123	1000	2864	2.864	2864
1613123	1000	2793	2.793	2793
1614123	1000	2215	2.215	2215
1616170	2047	234	0.114314	114.314
1617170	1000	1946	1.946	1946
1618170	1000	2052	2.052	2052
1619170	1000	2057	2.057	2057
1620170	1000	2134	2.134	2134
1621170	1000	1895	1.895	1895
1623796	2626	1789	0.681264	681.264
1624796	1000	1726	1.726	1726
1625796	1000	1712	1.712	1712
1628343	2547	1254	0.492344	492.344
1629343	1000	2139	2.139	2139
1630343	1000	2162	2.162	2162
1631343	1000	2173	2.173	2173
1632343	1000	2181	2.181	2181
1633343	1000	1938	1.938	1938
1634343	1000	2220	2.22	2220
1636296	1953	1088	0.557092	557.092
1637296	1000	2060	2.06	2060
1638296	1000	2082	2.082	2082
1639296	1000	2195	2.195	2195
1640296	1000	2125	2.125	2125
1641296	1000	1833	1.833	1833
1643687	2391	1077	0.450439	450.439
1644687	1000	1739	1.739	1739
1646812	2125	1689	0.794824	794.824
1647812	1000	2079	2.079	2079
1648812	1000	2060	2.06	2060
1649812	1000	2055	2.055	2055
1650813	1001	2056	2.05395	2053.95
1651813	1000	1762	1.762	1762
1653797	1984	1528	0.770161	770.161
1654797	1000	2599	2.599	2599
1655797	1000	2678	2.678	2678
1656797	1000	2673	2.673	2673
1657797	1000	2624	2.624	2624
1658797	1000	2323	2.323	2323
1659797	1000	2720	2.72	2720
1660797	1000	2653	2.653	2653
1662922	2125	1266	0.595765	595.765
1663922	1000	2354	2.354	2354
1664922	1000	2939	2.939	2939
1665923	1001	2818	2.81518	2815.18
1666923	1000	2913	2.913	2913
1667923	1000	2451	2.451	2451
1668923	1000	2954	2.954	2954
1669923	1000	2971	2.971	2971
1670923	1000	2915	2.915	2915
1671923	1000	2961	2.961	2961
1673485	1562	952	0.609475	609.475
1674485	1000	2203	2.203	2203
1677611	3126	1509	0.482726	482.726
1678611	1000	1766	1.766	1766
1679611	1000	1788	1.788	1788
1681095	1484	56	0.0377358	37.7358
1682095	1000	1816	1.816	1816
1683095	1000	1846	1.846	1846
1684095	1000	1873	1.873	1873
1687049	2954	1854	0.627624	627.624
1688049	1000	1744	1.744	1744
1689049	1000	1940	1.94	1940
1690049	1000	1917	1.917	1917
1692002	1953	225	0.115207	115.207
1693002	1000	3048	3.048	3048
1694002	1000	3090	3.09	3090
1695002	1000	3211	3.211	3211
1696002	1000	3142	3.142	3142
1697002	1000	2653	2.653	2653
1698002	1000	3079	3.079	3079
1699002	1000	3100	3.1	3100
1700002	1000	3186	3.186	3186
1701002	1000	3143	3.143	3143
1702002	1000	2345	2.345	2345
1703002	1000	3188	3.188	3188
1704002	1000	3175	3.175	3175
1705003	1001	3195	3.19181	3191.81
1706268	1265	2810	2.22134	2221.34
1707268	1000	3109	3.109	3109
1709346	2078	3170	1.52551	1525.51
1710347	1001	2967	2.96404	2964.04
1711347	1000	3179	3.179	3179
1712347	1000	3073	3.073	3073
1713347	1000	3106	3.106	3106
1714347	1000	2700	2.7	2700
1715347	1000	3145	3.145	3145
1716347	1000	3158	3.158	3158
1717347	1000	3009	3.009	3009
1718347	1000	3041	3.041	3041
1719347	1000	2329	2.329	2329
1720347	1000	2961	2.961	2961
1721347	1000	3104	3.104	3104
1722347	1000	3178	3.178	3178
1723675	1328	2974	2.23946	2239.46
1725082	1407	1259	0.894812	894.812
1726082	1000	3011	3.011	3011
1727082	1000	3092	3.092	3092
1728082	1000	3027	3.027	3027
1729082	1000	3185	3.185	3185
1730082	1000	2636	2.636	2636
1733566	3484	1675	0.480769	480.769
1734566	1000	2036	2.036	2036
1735566	1000	2044	2.044	2044
1738207	2641	144	0.0545248	54.5248
1739207	1000	1833	1.833	1833
1740207	1000	1788	1.788	1788
1741207	1000	1858	1.858	1858
1742207	1000	1933	1.933	1933
1744848	2641	1137	0.430519	430.519
1745848	1000	2045	2.045	2045
1748364	2516	948	0.376789	376.789
1749364	1000	1717	1.717	1717
1750958	1594	384	0.240903	240.903
1751958	1000	2347	2.347	2347
1752958	1000	2378	2.378	2378
1753958	1000	2333	2.333	2333
1754958	1000	2419	2.419	2419
1755958	1000	2011	2.011	2011
1756958	1000	2300	2.3	2300
1757958	1000	2362	2.362	2362
1758958	1000	2335	2.335	2335
1759958	1000	2367	2.367	2367
1760958	1000	1656	1.656	1656
1764115	3157	1390	0.440291	440.291
1765115	1000	2105	2.105	2105
1766115	1000	2109	2.109	2109
1767115	1000	2229	2.229	2229
1768115	1000	2232	2.232	2232
1769115	1000	1951	1.951	1951
1770115	1000	2249	2.249	2249
1773818	3703	1628	0.439644	439.644
1774818	1000	1841	1.841	1841
1775818	1000	1954	1.954	1954
1779615	3797	1040	0.2739	273.9
1780615	1000	2777	2.777	2777
1781615	1000	2838	2.838	2838
1782616	1001	2463	2.46054	2460.54
1783616	1000	2788	2.788	2788
1786116	2500	180	0.072	72
1787116	1000	2429	2.429	2429
1788116	1000	2457	2.457	2457
1789116	1000	2507	2.507	2507
1790116	1000	2466	2.466	2466
1791116	1000	2138	2.138	2138
1792116	1000	2535	2.535	2535
1793929	1813	1157	0.638169	638.169
1795069	1140	382	0.335088	335.088
1796069	1000	2676	2.676	2676
1797069	1000	2767	2.767	2767
1798069	1000	3040	3.04	3040
1799069	1000	3086	3.086	3086
1800070	1001	2510	2.50749	2507.49
1801070	1000	3055	3.055	3055
1802070	1000	3141	3.141	3141
1803070	1000	3068	3.068	3068
1804070	1000	2960	2.96	2960
1805070	1000	2115	2.115	2115
1806070	1000	3032	3.032	3032
1807070	1000	3074	3.074	3074
1808070	1000	3069	3.069	3069
1809070	1000	2992	2.992	2992
1810226	1156	2255	1.95069	1950.69
1811226	1000	2968	2.968	2968
1813851	2625	1450	0.552381	552.381
1815023	1172	94	0.0802048	80.2048
1817555	2532	2075	0.81951	819.51
1818555	1000	2313	2.313	2313
1821383	2828	411	0.145332	145.332
1822805	1422	166	0.116737	116.737
1823883	1078	16	0.0148423	14.8423
1824961	1078	7	0.00649351	6.49351
1827430	2469	10	0.00405022	4.05022
1828977	1547	9	0.00581771	5.81771
1830477	1500	12	0.008	8
1831477	1000	2957	2.957	2957
1832477	1000	3879	3.879	3879
1834446	1969	1798	0.913154	913.154
1835446	1000	3352	3.352	3352
1836446	1000	3498	3.498	3498
1837446	1000	3501	3.501	3501
1838446	1000	3502	3.502	3502
1839446	1000	3049	3.049	3049
1840446	1000	3502	3.502	3502
1842493	2047	2729	1.33317	1333.17
1843493	1000	3453	3.453	3453
1844494	1001	3496	3.49251	3492.51
1845494	1000	3483	3.483	3483
1846494	1000	3767	3.767	3767
1848947	2453	349	0.142275	142.275
1850228	1281	250	0.19516	195.16
1851228	1000	6359	6.359	6359
1852228	1000	6807	6.807	6807
1853228	1000	6855	6.855	6855
1856150	2922	965	0.330253	330.253
1857150	1000	6585	6.585	6585
1858150	1000	6779	6.779	6779
1859150	1000	6787	6.787	6787
1860150	1000	6896	6.896	6896
1861807	1657	4132	2.49366	2493.66
1862807	1000	6561	6.561	6561
1863807	1000	6891	6.891	6891
1864807	1000	6813	6.813	6813
1865807	1000	6810	6.81	6810
1866807	1000	5740	5.74	5740
1867807	1000	6938	6.938	6938
1870651	2844	6651	2.33861	2338.61
1872260	1609	850	0.528278	528.278
1873776	1516	1370	0.903694	903.694
1877026	3250	2658	0.817846	817.846
1879339	2313	146	0.0631215	63.1215
1881698	2359	254	0.107673	107.673
1883136	1438	1439	1.0007	1000.7
1884136	1000	2421	2.421	2421
1886824	2688	923	0.343378	343.378
1887824	1000	2156	2.156	2156
1890714	2890	500	0.17301	173.01
1891714	1000	1659	1.659	1659
1892714	1000	2053	2.053	2053
1893715	1001	2103	2.1009	2100.9
1894715	1000	1974	1.974	1974
1895715	1000	1518	1.518	1518
1896715	1000	1976	1.976	1976
1897715	1000	1743	1.743	1743
1898715	1000	2044	2.044	2044
1899715	1000	1927	1.927	1927
1900715	1000	1318	1.318	1318
1901715	1000	1894	1.894	1894
1902715	1000	1802	1.802	1802
1903715	1000	1920	1.92	1920
1906731	3016	1174	0.389257	389.257
1907731	1000	3392	3.392	3392
1910872	3141	1313	0.41802	418.02
1911872	1000	2535	2.535	2535
1912872	1000	2604	2.604	2604
1915169	2297	548	0.238572	238.572
1916169	1000	3141	3.141	3141
1918528	2359	2334	0.989402	989.402
1919528	1000	3128	3.128	3128
1921919	2391	1029	0.430364	430.364
1922919	1000	3164	3.164	3164
1924982	2063	809	0.392147	392.147
1925982	1000	3550	3.55	3550
1926982	1000	3652	3.652	3652
1927982	1000	3635	3.635	3635
1928982	1000	3707	3.707	3707
1929982	1000	3089	3.089	3089
1930982	1000	3679	3.679	3679
1931982	1000	3710	3.71	3710
1932982	1000	3627	3.627	3627
1935998	3016	2794	0.926393	926.393
1937701	1703	593	0.348209	348.209
1939967	2266	362	0.159753	159.753
1940967	1000	2577	2.577	2577
1941967	1000	2790	2.79	2790
1943326	1359	623	0.458425	458.425
1944326	1000	2843	2.843	2843
1945326	1000	2866	2.866	2866
1948655	3329	1776	0.533494	533.494
1949655	1000	2136	2.136	2136
1950655	1000	2144	2.144	2144
1951655	1000	2205	2.205	2205
1952655	1000	2192	2.192	2192
1953655	1000	1901	1.901	1901
1954655	1000	2181	2.181	2181
1955655	1000	2139	2.139	2139
1956655	1000	2209	2.209	2209
1957655	1000	1581	1.581	1581
1958655	1000	2261	2.261	2261
1959655	1000	2274	2.274	2274
1960655	1000	1468	1.468	1468
1961655	1000	2158	2.158	2158
1962655	1000	2264	2.264	2264
1964890	2235	2294	1.0264	1026.4
1965890	1000	2813	2.813	2813
1966890	1000	2893	2.893	2893
1967890	1000	2858	2.858	2858
1968890	1000	2623	2.623	2623
1970484	1594	657	0.412171	412.171
1971484	1000	2557	2.557	2557
1972484	1000	2629	2.629	2629
1973484	1000	2309	2.309	2309
1974484	1000	2263	2.263	2263
1975484	1000	2613	2.613	2613
1976484	1000	3092	3.092	3092
1977640	1156	258	0.223183	223.183

## Sheet: Stats
bin	proportion															rate (s)
0	0															Mean	2389.34
250	0.0521896															Standard Error	33.6194
500	0.055189															Median	2344.5
750	0.0383923															Mode	3092
1000	0.0359928															Standard Deviation	1373.06
1250	0.0269946															Sample Variance	1.88528e+06
1500	0.034793															Kurtosis	0.674306
1750	0.0617876															Skewness	0.510454
2000	0.0905819															Range	8527
2250	0.0791842															Minimum	0
2500	0.0743851															Maximum	8527
2750	0.0581884															Count	1668
3000	0.0569886															Confidence Level(95.0%)	65.9408
3250	0.0815837
3500	0.055189
3750	0.079784
4000	0.0335933
4250	0.0137972
4500	0.0113977
4750	0.00959808
5000	0.00959808
5250	0.0119976
5500	0.00659868
5750	0.0029994
6000	0.0029994
6250	0
6500	0.00419916
6750	0.0029994
7000	0.00659868
>7000	0.00239952
	1
